# Supplementary material for: The protective effect of carbamazepine on acute lung injury induced by hemorrhagic shock and resuscitation in rats
Source: PLoS One. 2024 Oct 23;19(10):e0309622. doi: 10.1371/journal.pone.0309622 (PMC11498730; doi:10.1371/journal.pone.0309622)
Supplement: S1 Table — This file contains supplementary data supporting the main findings of the study. (XLSX) [file pone.0309622.s005.xlsx]

## Sheet: Sheet1
Lung injury score
SHAM	5.5	5.2	4.9	5	5.1
HSR	8	7.7	7.8	7.9	8.1
CBZ/HSR	5.7	5.6	5.1	5.2	5
DMSO/HSR	6.7	7.8	8.4	8	8.2
CBZ/CQ/HSR	7.6	7.8	7.6	7.5	7.7
HSR/CBZ	6.7	6.6	6.8	6.3	7
Wet/Dry ratio
SHAM	4.7	4.73	4.64	4.81	4.75
HSR	5.01	6.08	4.99	4.98	5.02
CBZ/HSR	4.81	4.83	4.8	4.85	4.82
DMSO/HSR	4.95	4.94	4.98	4.98	5
CBZ/CQ/HSR	5	4.9	4.92	4.89	4.95
Neutrophil conut
SHAM	161	482	280	189	311
HSR	733	1025	824	766	893
CBZ/HSR	441	621	530	545	577
DMSO/HSR	722	859	913	847	789
CBZ/CQ/HSR	910	967	776	854	827
iNOS/Actin
SHAM	0.00622525	0.027188	0.00500965	0.000978386
HSR	0.390118	0.106883	0.546164	0.440668	0.735847
CBZ/HSR	0.0455907	0.0734453	0.0917008	0.0167795	0.0249542
CBZ/CQ/HSR	0.0138115	0.0234768	0.559392	0.235403
TNF-α/Actin
SHAM	0.00467897	0.00207886	0.00397015	0.0016582
HSR	0.0303283	0.0271325	0.0405568
CBZ/HSR	0.00589813	0.0046968	0.0044658	0.004714	0.00209006
CBZ/CQ/HSR	0.00823996	0.0231419	0.0203374
LC3II/LC3I
SHAM	0.272606	0.246217	0.250975	0.246821	0.269778
HSR	0.290631	0.289126	0.234266	0.216533	0.221868
CBZ/HSR	0.465772	0.392078	0.4113	0.490482	0.302771
CBZ/CQ/HSR	0.24418	0.174906	0.173673	0.17587	0.182762
Beclin-1/GAPDH
SHAM	1.872	2.192	2.018	1.81
HSR	0.816	0.888	0.641	1.279
CBZ/HSR	1.346	1.498	1.552	1.378
CBZ/CQ/HSR	1.038	0.925	0.712	0.495
ATG12-ATG5/GAPDH
SHAM	0.116103	0.145754	0.154447	0.244165
HSR	0.149596	0.132497	0.193602	0.193799
CBZ/HSR	0.236011	0.293927	0.381831	0.26274
CBZ/CQ/HSR	0.205279	0.249604	0.155941	0.0677146
P62/GAPDH
SHAM	0.397	0.32	0.364	0.335
HSR	0.164	0.153	0.163	0.158
CBZ/HSR	0.062	0.043	0.036	0.034
CBZ/CQ/HSR	0.245	0.235	0.446
MPO activity
SHAM	0.00814323	0.0084832	0.00892886	0.00843025
HSR	0.0101788	0.0127566	0.0100055
CBZ/HSR	0.00643839	0.00826163	0.00783498	0.00784529	0.00617224
CBZ/CQ/HSR	0.0080145	0.00923333	0.00819344	0.00771363	0.00861759
